# Supplementary material for: Impact of e-Health Interventions on Mental Health and Quality of Life in Breast Cancer Patients: A Systematic Review and Meta-Analysis of Randomized Controlled Trials
Source: Cancers (Basel). 2025 May 26;17(11):1780. doi: 10.3390/cancers17111780 (PMC12153910; doi:10.3390/cancers17111780)
Supplement: Supplementary file 1 [file cancers-17-01780-s001.zip]

Archive with 1 entries (1 files):
- cancers-3592581-supplementary.pdf
